# Supplementary material for: Exploring Socio-Behavioral Correlates of Metabolic and Inflammatory Risk in a University Sample Residing Along the U.S./Mexico Border: A Pilot Study Concomitantly Collecting Survey Data, Blood and Hair Samples, and Physical Measures
Source: Int J Environ Res Public Health. 2025 Apr 20;22(4):647. doi: 10.3390/ijerph22040647 (PMC12026700; doi:10.3390/ijerph22040647)
Supplement: Supplementary file 1 [file ijerph-22-00647-s001.zip]

Archive with 1 entries (1 files):
- ijerph-3529535-supplementary.pdf
